# Supplementary material for: The Chromatin Accessibility Landscape of Adult Rat
Source: Front Genet. 2021 May 24;12:651604. doi: 10.3389/fgene.2021.651604 (PMC8181391; doi:10.3389/fgene.2021.651604)
Supplement: Supplementary Figure 1 — The landscape of brain-specific chromatin accessibility and transcription factors. (A) The integrative genomics viewer shows enrichment of ATAC-seq signal for the indicated housekeeping gene (Gapdh) and brain-specific genes. (B) Enrichment of the indicated TF motifs in each tissue. The size and color of each point represent the motif enrichment P-value (–log10 P-value). [file Data_Sheet_1.ZIP › Supplementary/code_0322.R]

library(DESeq2)
library(viridis)
library(reshape2)
library(ggplot2)
library(dplyr)
library(pheatmap)
library(heatmaply)
library(Rtsne)
library(RColorBrewer)

filecount = "0320Rat_chromatin.accessibility.raw.count.txt"

##-------------------------------------------------------------##
##              Normalize raw readscount by RPM                ##
##-------------------------------------------------------------##

data=read.table(filecount,header = T)
row.names(data)=data[,1]
data=data[,-1]

colsum=colSums(data)
RPM<-function(x){return(x/(colsum/1000000))}
data_RPM=as.data.frame(t(apply(data,1,RPM)))

##-------------------------------------------------------------##
##                     Correlation test                        ##
##-------------------------------------------------------------##

##The correlation between all samples

name=colnames(data)
name=gsub("_rep1","",name)
name=gsub("_rep2","",name)
name_1=paste0(name,"_",unlist(lapply(strsplit(name,"_"),"[",1)))
name_1=gsub("Rat1_","",name_1)
name_1=gsub("Rat2_","",name_1)
name_1=gsub("Rat3_","",name_1)
name_1=gsub("Rat4_","",name_1)
name=gsub("Pancrease","Pancreas",name)

colnames(data_RPM)=name_1
data_RPM=data_RPM[,-match("Thymus_Rat3",colnames(data_RPM))]
order=c("Lung_Rat1","Lung_Rat2","Lung_Rat3","Lung_Rat4","Heart_Rat1","Heart_Rat2","Heart_Rat3","Heart_Rat4",
        "Ileum_Rat1","Ileum_Rat2","Spleen_Rat1","Spleen_Rat2","Spleen_Rat3","Spleen_Rat4","Tesis_Rat3","Tesis_Rat4","Epididymis_Rat3","Epididymis_Rat4",
        "Thymus_Rat1","Thymus_Rat2","Thymus_Rat4","Ovary_Rat1","Ovary_Rat2","Spermaduct_Rat3","Spermaduct_Rat4",
        "Adrenal_Gland_Rat1","Adrenal_Gland_Rat2","Liver_Rat1","Liver_Rat2","Liver_Rat3","Liver_Rat4",
        "Kidney_Rat1","Kidney_Rat2","Kidney_Rat3","Kidney_Rat4","Pancrease_Rat1","Pancrease_Rat2","Pancreas_Rat3","Pancreas_Rat4",
        "Cerebellum_Rat1","Cerebellum_Rat2","Cerebellum_Rat3","Cerebellum_Rat4",
        "Olfactory_Bulb_Rat1","Olfactory_Bulb_Rat2","Olfactory_Bulb_Rat3","Olfactory_Bulb_Rat4",
        "Hypothalamus_Rat1","Hypothalamus_Rat2","Hypothalamus_Rat3","Hypothalamus_Rat4","Thalamus_Rat1","Thalamus_Rat2",
        "Striatum_Rat1","Striatum_Rat2",
        "Motor_Cortex_Rat1","Motor_Cortex_Rat2",
        "Prefrontal_Cortex_Rat1","Prefrontal_Cortex_Rat2","Auditory_Cortex_Rat1","Auditory_Cortex_Rat2",
        "Primary_Visual_Cortex_Rat1","Primary_Visual_Cortex_Rat2",
        "Dynamic_Cortex_Rat1","Dynamic_Cortex_Rat2",
        "Amygdala_Rat2","Amygdala_Rat1","Hippocampus_Rat1","Hippocampus_Rat2","Hippocampus_Rat3","Hippocampus_Rat4")

data_RPM_order=data_RPM[,match(order,colnames(data_RPM))]
cor=cor(log10(data_RPM_order+1))
pheatmap(cor(log10(data_RPM_order+1)),color = paletteContinuous(set = "solarExtra", n = 100),cluster_rows = FALSE,cluster_cols = FALSE)

##The correlation between technical replicates or biological replicates
data_RPM=as.data.frame(t(apply(data,1,RPM)))
name=colnames(data)
name=gsub("_rep1","",name)
name=gsub("_rep2","",name)
name_1=paste0(name,"_",unlist(lapply(strsplit(name,"_"),"[",1)))
name_1=gsub("Rat1_","",name_1)
name_1=gsub("Rat2_","",name_1)
name_1=gsub("Rat3_","",name_1)
name_1=gsub("Rat4_","",name_1)
name=gsub("Pancrease","Pancreas",name)
colnames(data_RPM)=name_1
order=sort(colnames(data_RPM))
data_RPM=data_RPM[,match(order,colnames(data_RPM))]

Lab.palette <- colorRampPalette(c("white","sky blue","blue","royal blue","dodger blue","medium sea green","orange", "yellow"),space="rgb")
tissue=unique(unlist(lapply(strsplit(name_1,"_Rat"),"[",1)))
p=list()

for (i in seq(length(tissue))) {
  sub=data_RPM[,grep(tissue[i],colnames(data_RPM))]
  pdf(paste0(tissue[i],"_Cor_1_2.pdf"),width = 4.64,height = 5.03)
  smoothScatter(log10(sub[,c(1,2)]+1),colramp = Lab.palette,
                main= paste(tissue[i],"  cor = ",cor(log10(sub[,1]+1),log10(sub[,2]+1)),sep = ""))
  dev.off()
  
  if(ncol(sub)>2){
    ###1_3
    pdf(paste0(tissue[i],"_Cor_1_3.pdf"),width = 4.64,height = 5.03)
    smoothScatter(log10(sub[,c(1,3)]+1),colramp = Lab.palette,
                  main= paste(tissue[i],"  cor = ",cor(log10(sub[,1]+1),log10(sub[,3]+1)),sep = ""))
    dev.off()
    ###2_3
    pdf(paste0(tissue[i],"_Cor_2_3.pdf"),width = 4.64,height = 5.03)
    smoothScatter(log10(sub[,c(2,3)]+1),colramp = Lab.palette,
                  main= paste(tissue[i],"  cor = ",cor(log10(sub[,2]+1),log10(sub[,3]+1)),sep = ""))
    dev.off()
    ###2_4
    pdf(paste0(tissue[i],"_Cor_2_4.pdf"),width = 4.64,height = 5.03)
    smoothScatter(log10(sub[,c(2,4)]+1),colramp = Lab.palette,
                  main= paste(tissue[i],"  cor = ",cor(log10(sub[,2]+1),log10(sub[,4]+1)),sep = ""))
    dev.off()
  }
}

##-------------------------------------------------------------##
##               Identify tissue specific peaks                ##
##-------------------------------------------------------------##

##calculate average between replicates
data_RPM=data_RPM[,-match("Thymus_Rat3",colnames(data_RPM))]
colnames(data_RPM)=gsub("Pancrease","Pancreas",colnames(data_RPM))
data_RPM_t=t(data_RPM)
tissue=gsub("_Rat1|_Rat2|_Rat3|_Rat4","",rownames(data_RPM_t))

a=ncol(data_RPM_t)%/%10000
b=ncol(data_RPM_t)-(a*10000)
out=list()

for (i in seq(a)) {
  c=(i-1)*10000+1
  d=i*10000
  out[[i]]=aggregate(data_RPM_t[,c:d],list(tissue=tissue),mean)
  print(paste0(c,"--",d))
}
out[[40]]=aggregate(data_RPM_t[,390001:ncol(data_RPM_t)],list(tissue=tissue),mean)

out_1=do.call(cbind,out)
out_2=out_1[,-grep("tissue",colnames(out_1))]
rownames(out_2)=out_1$tissue
out=out_2

ave=as.data.frame(t(out))

brain=c("Hypothalamus","Thalamus","Striatum","Olfactory_Bulb",
        "Cerebellum","Motor_Cortex","Prefrontal_Cortex",
        "Auditory_Cortex","Primary_Visual_Cortex",
        "Dynamic_Cortex","Amygdala",
        "Hippocampus")

ave[ave==0]=0.000001

ave1=ave[,-match(brain,colnames(ave))]
ave2=ave[,match(brain,colnames(ave))]

ave2_1=ave2[,grep("_Cortex",colnames(ave2))]

##Using entropy method to identify tissue specific peaks

ratio=as.data.frame(t(apply(ave1,1,function(x) x/sum(x))))
entropy <- function(a){
  b<- -sum(a*log2(a))
  return(b)
}
entro=as.data.frame(apply(ratio,1,entropy))

##distribution of entropy scores

omit_entro=as.data.frame(entro[-which(entro[,1]=="NaN"),])
colnames(omit_entro)=c("entropy")

##plot heatmap

plot=cbind(ave1,entro)

sub_plot=subset(plot,plot$`apply(ratio, 1, entropy)`<3)
order_sub_plot=sub_plot[order(sub_plot$`apply(ratio, 1, entropy)`),]
ncol(order_sub_plot)
tissue_name=colnames(sub_plot[,-14])
for(i in seq(nrow(order_sub_plot))){
  a=as.matrix(order_sub_plot[i,-15])
  order_sub_plot[i,15]=tissue_name[which(a==a[which.max(a)],arr.ind=T)[2]]
}
re_order_sub_plot=order_sub_plot[order(order_sub_plot$V15),]
pheatmap(log2(re_order_sub_plot[,-c(14,15)]+1),scale = "row",cluster_rows = FALSE,cluster_cols = FALSE,color= inferno(50),main="Tissue specific peaks",show_rownames = F)
##subset tissue specific peaks
forsub=cbind(ratio,entro)
sub=subset(forsub,forsub$`apply(ratio, 1, entropy)`<3)
tissue_name=colnames(sub[,-14])
for(i in seq(nrow(order_sub_plot))){
  a=as.matrix(sub[i,-14])
  b=i
  for(i in 1:13){
    if(sort(as.numeric(a),decreasing = T)[i] > 0.1){sub[b,14+i] = tissue_name[which(a==sort(as.numeric(a),decreasing = T)[i])] }
    else{sub[b,14+i] = "FALSE"}
  }
}
nth_1=subset(sub[15],sub[15] != "FALSE")#subset peaks in one tissue
nth_2=subset(sub[16],sub[16] != "FALSE")#subset peaks in two tissues
nth_3=subset(sub[17],sub[17] != "FALSE")#subset peaks in three tissues
nth_4=subset(sub[18],sub[18] != "FALSE")#subset peaks in four tissues
nth_5=subset(sub[19],sub[19] != "FALSE")#subset peaks in five tissues
#nth_6=subset(sub[17],sub[17] != "FALSE")#subset peaks in six tissues
colnames(nth_1)=c("tissue")
colnames(nth_2)=c("tissue")
colnames(nth_3)=c("tissue")
colnames(nth_4)=c("tissue")
colnames(nth_5)=c("tissue")
#colnames(nth_6)=c("tissue")
nth_1$id=row.names(nth_1)
nth_2$id=row.names(nth_2)
nth_3$id=row.names(nth_3)
nth_4$id=row.names(nth_4)
nth_5$id=row.names(nth_5)
#nth_6$id=row.names(nth_6)
ALL_peaks=rbind(nth_1,nth_2,nth_3,nth_4,nth_5)
standpeak=read.table("0320Rat_standardPeak.bed")
standpeak$ID=paste0(standpeak$V1,":",standpeak$V2,":",standpeak$V3)
standpeak=standpeak[,c(4,5)]
colnames(standpeak)=c("Peak","ID")
standpeak$Peak=gsub("peak_","Peak_",standpeak$Peak)
colnames(ALL_peaks)[2]="Peak"
ALL_peaks_1=merge(ALL_peaks,standpeak,by="Peak")
ALL_peaks=ALL_peaks_1

for(i in 1:13){
  dap=subset(ALL_peaks,ALL_peaks$tissue==tissue_name[i])
  dap$chr=unlist(lapply(strsplit(dap$ID,":"),"[",1))
  dap$start=unlist(lapply(strsplit(dap$ID,":"),"[",2))
  dap$end=unlist(lapply(strsplit(dap$ID,":"),"[",3))
  ss=dap[,c(1,4,5,6)]
  name=paste0("Specific_peaks_",tissue_name[i],".bed")
  ss$strand="+"
  write.table(ss,name,row.names = FALSE,col.names = FALSE,sep = "\t",quote = FALSE)
}

##-------------------------------------------------------------##
##             Identify brain specific peaks                   ##
##-------------------------------------------------------------##
##Using entropy method to identify tissue specific peaks
ave2$Cortex=(ave2$Motor_Cortex+ave2$Prefrontal_Cortex+ave2$Auditory_Cortex+ave2$Primary_Visual_Cortex+ave2$Dynamic_Cortex)/5
ave2=ave2[,-c(6:10)]
ratio=as.data.frame(t(apply(ave2,1,function(x) x/sum(x))))
entropy <- function(a){
  b<- -sum(a*log2(a))
  return(b)
}
entro=as.data.frame(apply(ratio,1,entropy))

##distribution of entropy scores

omit_entro=as.data.frame(entro[-which(entro[,1]=="NaN"),])
colnames(omit_entro)=c("entropy")

##plot heatmap

plot=cbind(ave2,entro)

sub_plot=subset(plot,plot$`apply(ratio, 1, entropy)`<2.5)
order_sub_plot=sub_plot[order(sub_plot$`apply(ratio, 1, entropy)`),]
ncol(order_sub_plot)
tissue_name=colnames(sub_plot[,-9])
for(i in seq(nrow(order_sub_plot))){
  a=as.matrix(order_sub_plot[i,-9])
  order_sub_plot[i,10]=tissue_name[which(a==a[which.max(a)],arr.ind=T)[2]]
}
order_sub_plot$V10=factor(order_sub_plot$V10,levels = colnames(order_sub_plot)[c(6,5,8,7,1,4,3,2)])
re_order_sub_plot=order_sub_plot[order(order_sub_plot$V10),]
pheatmap(log2(re_order_sub_plot[,c(6,5,8,7,1,4,3,2)]+1),scale = "row",cluster_rows = FALSE,cluster_cols = FALSE,color= inferno(50),main="Brain specific peaks",show_rownames = F)
##subset tissue specific peaks
forsub=cbind(ratio,entro)
sub=subset(forsub,forsub$`apply(ratio, 1, entropy)`<2)
tissue_name=colnames(sub[,-9])
for(i in seq(nrow(order_sub_plot))){
  a=as.matrix(sub[i,-9])
  b=i
  for(i in 1:8){
    if(sort(as.numeric(a),decreasing = T)[i] > 0.1){sub[b,9+i] = tissue_name[which(a==sort(as.numeric(a),decreasing = T)[i])] }
    else{sub[b,9+i] = "FALSE"}
  }
}
nth_1=subset(sub[10],sub[10] != "FALSE")#subset peaks in one tissue
nth_2=subset(sub[11],sub[11] != "FALSE")#subset peaks in two tissues
nth_3=subset(sub[12],sub[12] != "FALSE")#subset peaks in three tissues
nth_4=subset(sub[13],sub[13] != "FALSE")#subset peaks in four tissues
nth_5=subset(sub[14],sub[14] != "FALSE")#subset peaks in five tissues

colnames(nth_1)=c("tissue")
colnames(nth_2)=c("tissue")
colnames(nth_3)=c("tissue")
colnames(nth_4)=c("tissue")
colnames(nth_5)=c("tissue")
#colnames(nth_6)=c("tissue")
nth_1$id=row.names(nth_1)
nth_2$id=row.names(nth_2)
nth_3$id=row.names(nth_3)
nth_4$id=row.names(nth_4)
nth_5$id=row.names(nth_5)
#nth_6$id=row.names(nth_6)
ALL_peaks=rbind(nth_1,nth_2,nth_3,nth_4,nth_5)
standpeak=read.table("0320Rat_standardPeak.bed")
standpeak$ID=paste0(standpeak$V1,":",standpeak$V2,":",standpeak$V3)
standpeak=standpeak[,c(4,5)]
colnames(standpeak)=c("Peak","ID")
standpeak$Peak=gsub("peak_","Peak_",standpeak$Peak)
colnames(ALL_peaks)[2]="Peak"
ALL_peaks_1=merge(ALL_peaks,standpeak,by="Peak")
ALL_peaks=ALL_peaks_1

for(i in 1:8){
  dap=subset(ALL_peaks,ALL_peaks$tissue==tissue_name[i])
  dap$chr=unlist(lapply(strsplit(dap$ID,":"),"[",1))
  dap$start=unlist(lapply(strsplit(dap$ID,":"),"[",2))
  dap$end=unlist(lapply(strsplit(dap$ID,":"),"[",3))
  ss=dap[,c(1,4,5,6)]
  name=paste0("Specific_peaks_",tissue_name[i],".bed")
  ss$strand="+"
  write.table(ss,name,row.names = FALSE,col.names = FALSE,sep = "\t",quote = FALSE)
}

##-------------------------------------------------------------##
##               Identify tissue specific TFs                  ##
##-------------------------------------------------------------##

data=list()
file_list=list.files(pattern = "sort")

for(i in file_list){
  input=read.table(i,header = T,sep = "\t",stringsAsFactors = FALSE)
  name=gsub("sort_|.txt","",i)
  colnames(input)=c("Motif",name)
  data[[i]]=input[2]
}
df <- do.call(cbind,data)
rownames(df)=paste0(input$Motif,"_",seq(1:nrow(df)))
#df=df[,-1]
options(scipen=999)
dat <- as.data.frame(sapply(df, as.numeric))
dat[dat<1e-300]=1e-300
log_data=-log10(dat)
rownames(log_data)=rownames(df)

###
brain=c("Hypothalamus","Thalamus","Striatum","Olfactory_Bulb",
        "Cerebellum",
        "Cortex","Amygdala",
        "Hippocampus")
sub1=log_data[,-match(brain,colnames(log_data))]
sub2=log_data[,match(brain,colnames(log_data))]

###1.Tissue
order_data1=sub1
top_tf=list()

for (i in 1:ncol(sub1)) {
  order_data1_o1=order_data1[order(order_data1[,i],decreasing = T),]
  top_tf[[i]]=as.data.frame(rownames(order_data1_o1[1:25,]))
}

top_tf1=unique(do.call(rbind,top_tf))

top=order_data1[match(top_tf1[,1],rownames(order_data1)),1:ncol(sub1)]
top$Motif=rownames(top)
plot=melt(top)
colnames(plot)=c("Motif","Cluster","p.value")

lev=as.character(unique(plot$Cluster))
order_lev=lev[order(lev,decreasing = T)]
plot$Cluster=factor(plot$Cluster,levels = order_lev)
plot$Motif1=unlist(lapply(strsplit(as.character(plot$Motif),"/"),"[",1))
plot$p.value1=plot$p.value
plot$p.value[plot$p.value>100]=100
plot$Motif1=factor(plot$Motif1,levels = unique(plot$Motif1))

ggplot(plot,aes_(x = ~Motif1, y = ~Cluster, size = ~p.value))+
  geom_point() +
  aes_string(color="p.value") +
  theme_bw()+
  theme(axis.text.x = element_text(size=8,angle=90, hjust=1, vjust=1))+
  scale_color_gradientn(colours = viridis(50,direction = -1,option = "A"))
###2.Brain
order_data1=sub2
top_tf=list()

for (i in 1:ncol(sub2)) {
  order_data1_o1=order_data1[order(order_data1[,i],decreasing = T),]
  top_tf[[i]]=as.data.frame(rownames(order_data1_o1[1:25,]))
}

top_tf1=unique(do.call(rbind,top_tf))

top=order_data1[match(top_tf1[,1],rownames(order_data1)),1:ncol(sub2)]
top$Motif=rownames(top)
plot=melt(top)
colnames(plot)=c("Motif","Cluster","p.value")

lev=as.character(unique(plot$Cluster))
order_lev=lev[order(lev,decreasing = T)]
plot$Cluster=factor(plot$Cluster,levels = order_lev)
plot$Motif1=unlist(lapply(strsplit(as.character(plot$Motif),"/"),"[",1))
plot$p.value1=plot$p.value
plot$p.value[plot$p.value>50]=50
plot$Motif1=factor(plot$Motif1,levels = unique(plot$Motif1))

ggplot(plot,aes_(x = ~Motif1, y = ~Cluster, size = ~p.value))+
  geom_point() +
  aes_string(color="p.value") +
  theme_bw()+
  theme(axis.text.x = element_text(size=8,angle=90, hjust=1, vjust=1))+
  scale_color_gradientn(colours = viridis(50,direction = -1,option = "A"))

##-------------------------------------------------------------##
##                        Peak annotation                      ##
##-------------------------------------------------------------##

ref=read.table("/Volumes/Xiaoyu/3.OTHERS/8.Rat_body_Atlas/Rat_rn6.ncbiRefSeq.gtf",stringsAsFactors = FALSE,sep = "\t")
ref=ref[,c(1,3,4,5,7,9)]
colnames(ref)=c("chr","Element","start","end","strand","gene")
ref$gene=gsub("gene_id ","",ref$gene)
ref$gene1=unlist(lapply(strsplit(ref$gene,";"),"[",1))
ref$gene=ref$gene1
ref=ref[,-7]

mRNA=subset(ref,ref$Element=="transcript")
GRanges_TSS <- promoters(makeGRangesFromDataFrame(mRNA,keep.extra.columns = TRUE),upstream = 1,downstream = 1)

peak_stand=read.table("/Volumes/Xiaoyu/3.OTHERS/8.Rat_body_Atlas/000.Revision/0320Rat_standardPeak.bed",header = F)
colnames(peak_stand)=c("chr","start","end","ID")
peak_stand$Peak=paste0(peak_stand$ID,":",peak_stand$chr,":",peak_stand$start,"-",peak_stand$end)
peak_Grange=makeGRangesFromDataFrame(peak_stand,keep.extra.columns = TRUE)

dis=distanceToNearest(peak_Grange, GRanges_TSS, ignore.strand=TRUE)
ov4_peak=as.data.frame(peak_Grange)[dis@from,]
ov4_ref=as.data.frame(GRanges_TSS)[dis@to,]
ov4_result=cbind(ov4_peak,ov4_ref)
ov4_result$Dis=dis@elementMetadata$distance
ov4_result=ov4_result[,c(7,14,15)]
ov4_result$ID=paste(ov4_result$Peak,ov4_result$gene,ov4_result$Dis,sep = "|||")

ov4_result$Group="N"
ov4_result$Group[ov4_result$Dis==0]="TSS"
ov4_result$Group[ov4_result$Dis<=1000 & ov4_result$Dis>0]="TSS-1K"
ov4_result$Group[ov4_result$Dis<=2000 & ov4_result$Dis > 1000]="TSS-2K"
ov4_result$Group[ov4_result$Dis<=5000 & ov4_result$Dis > 2000]="TSS-5K"
ov4_result$Group[ov4_result$Dis<=10000 & ov4_result$Dis > 5000]="TSS-10K"
ov4_result$Group[ov4_result$Dis<=20000 & ov4_result$Dis > 10000]="TSS-20K"
ov4_result$Group[ov4_result$Dis<=50000 & ov4_result$Dis > 20000]="TSS-50K"
ov4_result$Group[ov4_result$Dis > 50000]="TSS>50K"

tab=as.data.frame(table(ov4_result$Group))
piepercent = paste(round(100*tab$Freq/sum(tab$Freq)), "%")
###pie plot
getPalette = colorRampPalette(brewer.pal(12, "Paired"))
pie(tab$Freq, labels=paste(tab$Var1,piepercent),col = getPalette(10))
###plot density
plot(density(log10(ov4_result$Dis)))
